# Supplementary material for: HideRNAs protect against CRISPR-Cas9 re-cutting after successful single base-pair gene editing
Source: Sci Rep. 2022 Jun 10;12:9606. doi: 10.1038/s41598-022-13688-y (PMC9187658; doi:10.1038/s41598-022-13688-y)
Supplement: Supplementary file 2 — Supplementary Information 2. [file 41598_2022_13688_MOESM2_ESM.xlsx]

## Sheet: Sheet1
Supplementary Table 1. Protospacer and primer sequences
Figure 2&3:	hideRNA protospacer lengths and sequences*
	length	PAM1	PAM2	PAM3
	7	GAGGCCA
	8	GTAGGCCA	GGCCATGG
	9	GATAGGCCA		GCATGGTGG
	10	GCATAGGCCA	GAGGCCATGG	GCCATGGTGG
	11	GGCATAGGCCA	GTAGGCCATGG	GGCCATGGTGG
	12	GTGCATAGGCCA	GATAGGCCATGG	GGGCCATGGTGG
	13	GATGCATAGGCCA	GCATAGGCCATGG	GAGGCCATGGTGG
	14	GGATGCATAGGCCA	GGCATAGGCCATGG	GTAGGCCATGGTGG
	15	GCGATGCATAGGCCA	GTGCATAGGCCATGG	GATAGGCCATGGTGG
	16	GTCGATGCATAGGCCA	GATGCATAGGCCATGG	GCATAGGCCATGGTGG
	17	GCTCGATGCATAGGCCA	GGATGCATAGGCCATGG
	18	GGCTCGATGCATAGGCCA	GCGATGCATAGGCCATGG	GTGCATAGGCCATGGTGG
		*non-matching G added to optimize expression
Figure 5:	PCR primers to amplify target loci
Substitution	Enzyme	Locus-F	Locus-R	PCR conditions**
Msh2-E188Q	AcuI	CAGCTTCCATTGGTGTTGTGG	CCTAGGCCTGGAATCTCCTCTA	37x, 40", 51 ℃, 0%
Mlh1-Q346R	XmaI	GTGGGCTTTTTCTCCCC	CTATCCAGGTAATACTTGC	37x, 40", 53 ℃, 2.5%
Msh2-T33P	BmrI	GAGGCGGGAAACAGCTTAGT	GAATCCGCACAAGCACCAAC	37x, 40", 51 ℃, 0%
Msh6-G39E	StuI	CTTTTAGGAGCTCCGTCCGA	CCCTCCGTTGAGGTTCTTCG	37x, 60", 62.5 ℃, 5%
Msh6-V878A	EcoP15I	GACCTCATGGTTGTGCCTGA	GCCAATTCTGTTGCGCTGTT	37x, 40", 64 ℃, 0%
Msh2 H639Q	HindIII	TGATGTGTTAGCTCAGC	CCACAAAGCCCAAAAACC	37x, 40", 53 ℃, 2.5%
Msh2 Q61H	NcoI	GAGGCGGGAAACAGCTTAGT	GAATCCGCACAAGCACCAAC	37x, 40", 51 ℃, 0%
Mlh1 K52E	EarI	TTGTTATCATTGCTTGGCTC	TCCCATCTGCAAAAGCC	37x, 30", 55 ℃, 0%
Mlh1 N338S	BsrI	GTGGGCTTTTTCTCCCC	CTATCCAGGTAATACTTGC	37x, 40", 53 ℃, 2.5%
Mlh1 F99I	BsmI	TGGGAATTCAAAGAGATTTGG	GGTGGTACTGGGTACTTCC	37x, 40", 51 ℃, 5%
Mlh1 G67V	BclI	TTGTTATCATTGCTTGGCTC	TCCCATCTGCAAAAGCC	37x, 30", 55 ℃, 0%
Msh2-D38A	XmaI	GAGGCGGGAAACAGCTTAGT	GAATCCGCACAAGCACCAAC	37x, 40", 51 ℃, 0%
Msh6-P623A	NaeI	ACAGTGTGCTGGAAGGTGAT	AGAGCAGAGAGGGCCAATTC	37x, 40", 64 ℃, 0%
Mlh1 L555P	AvrII	GAAGTGGGGTTGGTAGG	GGGAAATGGTCGAACTTGG	37x, 40", 53 ℃, 5%
**number of cycles, extension time (s), annealing temperature, percentage of DMSO
Figure 6:	primers for locus amplification
		Forward	Reverse
R691W_f (seq)		ACCCATCCCCCTAGTCATCC	GCACTTAGGAGGCTGAAGCA
A21V_f (seq)		GGAAGAGCGGACCGTGAACTTTG	GCCGCGCATCTTCGTTGTATG
D304V_f (seq)		GACGTTGGCTACTTGCCTGAGG	GCCTGGCCATAGTGAGAGCATC
	primers for creating the control HDR chromatograms for TIDER
		Forward	Reverse
R691W-mut		TACTCCATTTGGAAGCAGT	ACTGCTTCCAAATGGAGTA
D304V-mut		AGAACGTGGTCGTCAATGT	ACATTGACGACCACGTTCT
A21V-mut		GCATAGCGGTGGGGGAAGT	ACTTCCCCCACCGCTATGC
